# Supplementary material for: A Systematic Review of Shoulder Joint Surgeries to Solve Instability and Pain Due to Irreparable Tears of Subscapularis and Supraspinatus Without Arthritis
Source: J Clin Med. 2026 Jul 14;15(14):5505. doi: 10.3390/jcm15145505 (PMC13412994; doi:10.3390/jcm15145505)
Supplement: Supplementary file 1 [file jcm-15-05505-s001.zip]

Archive with 2 entries (2 files):
- jcm-4343847- PRISMA Checklist.pdf
- jcm-4343847-PRISMA Abstracts Checklist.pdf
